# Supplementary material for: The Mitochondria-Independent Cytotoxic Effect of Leflunomide on RPMI-8226 Multiple Myeloma Cell Line
Source: Molecules. 2021 Sep 17;26(18):5653. doi: 10.3390/molecules26185653 (PMC8469018; doi:10.3390/molecules26185653)
Supplement: Supplementary file 1 [file molecules-26-05653-s001.zip]

Archive with 1 entries (1 files):
- molecules-1358871-supplementary.pdf
